# Supplementary material for: Genetic variants and polygenic risk scores associated with paroxysmal atrial fibrillation in the Japanese population
Source: PLoS One. 2026 May 4;21(5):e0344360. doi: 10.1371/journal.pone.0344360 (PMC13138623; doi:10.1371/journal.pone.0344360)
Supplement: S1 Table — Hyperparameter tuning was performed on the training dataset only using Bayesian optimization with Optuna (Tree-structured Parzen Estimator; five-fold stratified cross-validation; 100 trials per algorithm; seed = 42), maximizing cross-validated area under the curve. LGBM, light gradient boosting machine; RF, random forest; XGB, extreme gradient boosting. (XLSX) [file pone.0344360.s004.xlsx]

## Sheet: beta_SNP5e-8
S1 Table. Hyperparameter Search Spaces and Fixed Settings.
Model	Tuned hyperparameters	Fixed settings
RF	n_estimators: 100–500; max_depth: 3–20; min_samples_leaf: 1–10; min_samples_split: 2–20	max_features = 'sqrt'; random_state = 42
XGB	n_estimators: 100–500; max_depth: 3–10; learning_rate: 0.001–0.3 (log‑uniform); subsample: 0.5–1.0; colsample_bytree: 0.5–1.0	random_state = 42
LGBM	n_estimators: 100–500; num_leaves: 10–50; learning_rate: 0.001–0.1 (log‑uniform); min_data_in_leaf: 10–100; feature_fraction: 0.6–1.0; lambda_l1: 0.0–1.0; lambda_l2: 0.0–1.0; max_bin: 128–256	random_state = 42
Hyperparameter tuning was performed on the training dataset only using Bayesian optimization with Optuna (Tree-structured Parzen Estimator; five-fold stratified cross-validation; 100 trials per algorithm; seed=42), maximizing cross-validated area under the curve. LGBM, light gradient boosting machine; RF, random forest; XGB, extreme gradient boosting.
