# Supplementary material for: Genetic variants and polygenic risk scores associated with paroxysmal atrial fibrillation in the Japanese population
Source: PLoS One. 2026 May 4;21(5):e0344360. doi: 10.1371/journal.pone.0344360 (PMC13138623; doi:10.1371/journal.pone.0344360)
Supplement: S2 Table — A1, risk allele; A2, reference allele; BETA, regression coefficient; Chr, Chromosome; L95, lower 95% confidence interval; U95, upper 95% confidence interval. Chromosome position (GRCh37/hg19). (XLSX) [file pone.0344360.s005.xlsx]

## Sheet: beta_SNP5e-8
S2 Table. Variants associated with Paroxysmal Atrial Fibrillation reaching Genome-wide Significance.
Chr.	Variant	Position	Overlapped gene	Nearest upstream gene	Nearest downstream gene	A1	A2	A1 freq., cases	A1 freq., controls	BETA	L95	U95	P-value
4	rs145075797	111697789	None	PITX2	LINC01438	TTTTTTATTTTTA	T	0.4297	0.5585	-0.4957	-0.6339	-0.3575	2.058e-12
4	rs12639654	111705295	None	PITX2	LINC01438	C	T	0.4302	0.5585	-0.4946	-0.6327	-0.3565	2.233e-12
4	rs6817105	111705768	None	PITX2	LINC01438	T	C	0.4302	0.5585	-0.4946	-0.6327	-0.3565	2.233e-12
4	rs72900144	111706275	None	PITX2	LINC01438	A	G	0.4302	0.5585	-0.4946	-0.6327	-0.3565	2.233e-12
4	rs17042171	111708287	None	PITX2	LINC01438	C	A	0.4302	0.5585	-0.4946	-0.6327	-0.3565	2.233e-12
4	rs7434417	111708438	None	PITX2	LINC01438	A	G	0.4302	0.5585	-0.4946	-0.6327	-0.3565	2.233e-12
4	rs1906591	111708889	None	PITX2	LINC01438	G	A	0.4302	0.5585	-0.4946	-0.6327	-0.3565	2.233e-12
4	rs1906592	111709004	None	PITX2	LINC01438	T	G	0.4302	0.5585	-0.4946	-0.6327	-0.3565	2.233e-12
4	rs72900148	111709394	None	PITX2	LINC01438	C	G	0.4302	0.5585	-0.4946	-0.6327	-0.3565	2.233e-12
4	rs72900149	111709641	None	PITX2	LINC01438	C	A	0.4302	0.5585	-0.4946	-0.6327	-0.3565	2.233e-12
4	rs2200732	111710042	None	PITX2	LINC01438	T	C	0.4302	0.5585	-0.4946	-0.6327	-0.3565	2.233e-12
4	rs2200733	111710169	None	PITX2	LINC01438	C	T	0.4302	0.5585	-0.4946	-0.6327	-0.3565	2.233e-12
4	rs61303432	111710542	None	PITX2	LINC01438	C	T	0.4302	0.5585	-0.4946	-0.6327	-0.3565	2.233e-12
4	rs72900155	111710682	None	PITX2	LINC01438	C	A	0.4302	0.5585	-0.4946	-0.6327	-0.3565	2.233e-12
4	rs72900157	111710793	None	PITX2	LINC01438	C	G	0.4302	0.5585	-0.4946	-0.6327	-0.3565	2.233e-12
4	rs75725917	111710921	None	PITX2	LINC01438	C	A	0.4302	0.5585	-0.4946	-0.6327	-0.3565	2.233e-12
4	rs17042175	111710967	None	PITX2	LINC01438	T	A	0.4302	0.5585	-0.4946	-0.6327	-0.3565	2.233e-12
4	rs4611994	111711041	None	PITX2	LINC01438	T	C	0.4302	0.5585	-0.4946	-0.6327	-0.3565	2.233e-12
4	rs4540107	111711102	None	PITX2	LINC01438	C	A	0.4302	0.5585	-0.4946	-0.6327	-0.3565	2.233e-12
4	rs1906593	111711922	None	PITX2	LINC01438	C	T	0.4302	0.5585	-0.4946	-0.6327	-0.3565	2.233e-12
4	rs1906595	111712184	None	PITX2	LINC01438	T	G	0.4302	0.5585	-0.4946	-0.6327	-0.3565	2.233e-12
4	rs1906596	111712236	None	PITX2	LINC01438	T	C	0.4302	0.5585	-0.4946	-0.6327	-0.3565	2.233e-12
4	rs78229461	111697653	None	PITX2	LINC01438	C	T	0.4326	0.5598	-0.4922	-0.6302	-0.3543	2.699e-12
4	rs12646447	111699326	None	PITX2	LINC01438	T	C	0.4326	0.5598	-0.4922	-0.6302	-0.3543	2.699e-12
4	rs59788391	111701433	None	PITX2	LINC01438	A	G	0.4326	0.5598	-0.4922	-0.6302	-0.3543	2.699e-12
4	rs2129981	111704199	None	PITX2	LINC01438	G	T	0.4326	0.5598	-0.4918	-0.6297	-0.3539	2.773e-12
4	rs2220427	111714889	None	PITX2	LINC01438	C	T	0.4297	0.5571	-0.4911	-0.6293	-0.353	3.189e-12
4	rs12644625	111716513	LINC01438	None	None	C	T	0.4297	0.5571	-0.4911	-0.6293	-0.353	3.189e-12
4	rs12646754	111703572	None	PITX2	LINC01438	C	T	0.4335	0.5598	-0.4887	-0.6267	-0.3507	3.951e-12
4	rs1906617	111695814	None	PITX2	LINC01438	A	G	0.4282	0.5544	-0.4867	-0.6244	-0.3489	4.364e-12
4	rs397831440	111667360	None	PITX2	LINC01438	C	CT	0.2192	0.3219	-0.5257	-0.6824	-0.3691	4.794e-11
4	rs13122916	111680303	None	PITX2	LINC01438	T	C	0.2168	0.3192	-0.5232	-0.6795	-0.367	5.223e-11
4	rs7440002	111681501	None	PITX2	LINC01438	G	T	0.2192	0.3219	-0.5226	-0.6787	-0.3664	5.401e-11
4	rs9685830	111682891	None	PITX2	LINC01438	A	G	0.2197	0.3226	-0.5209	-0.6766	-0.3652	5.502e-11
4	rs9685833	111682944	None	PITX2	LINC01438	A	G	0.2197	0.3226	-0.5209	-0.6766	-0.3652	5.502e-11
4	rs2723334	111688752	None	PITX2	LINC01438	C	T	0.2197	0.3226	-0.5209	-0.6766	-0.3652	5.502e-11
4	rs2466455	111685615	None	PITX2	LINC01438	T	C	0.2206	0.3233	-0.519	-0.6748	-0.3633	6.496e-11
4	rs2634074	111677041	None	PITX2	LINC01438	A	T	0.2192	0.3206	-0.5163	-0.6723	-0.3604	8.623e-11
4	rs75259736	111680202	None	PITX2	LINC01438	A	T	0.2192	0.3206	-0.5163	-0.6723	-0.3604	8.623e-11
4	rs34102391	111676646	None	PITX2	LINC01438	CTT	C	0.2216	0.3233	-0.5112	-0.6664	-0.356	1.088e-10
4	rs2634073	111665783	None	PITX2	LINC01438	C	T	0.2182	0.3185	-0.5163	-0.6732	-0.3595	1.106e-10
4	rs1906609	111666451	None	PITX2	LINC01438	G	T	0.2192	0.3192	-0.5144	-0.6712	-0.3575	1.306e-10
4	rs2634071	111669220	None	PITX2	LINC01438	C	T	0.2192	0.3192	-0.5144	-0.6712	-0.3575	1.306e-10
4	rs6843082	111718067	LINC01438	None	None	A	G	0.2144	0.3138	-0.512	-0.6693	-0.3547	1.758e-10
4	rs34544484	111660537	None	PITX2	LINC01438	T	TTTG	0.2225	0.3212	-0.501	-0.6569	-0.3452	2.961e-10
4	rs13143308	111714419	None	PITX2	LINC01438	G	T	0.2187	0.3159	-0.5034	-0.6605	-0.3462	3.416e-10
4	rs6847935	111696651	None	PITX2	LINC01438	A	T	0.2187	0.3159	-0.5018	-0.6587	-0.3449	3.616e-10
4	rs1906616	111697568	None	PITX2	LINC01438	A	G	0.2187	0.3159	-0.5018	-0.6587	-0.3449	3.616e-10
4	rs61411276	111697815	None	PITX2	LINC01438	TG	T	0.2187	0.3159	-0.5018	-0.6587	-0.3449	3.616e-10
4	rs6837901	111698108	None	PITX2	LINC01438	T	C	0.2187	0.3159	-0.5018	-0.6587	-0.3449	3.616e-10
4	rs67249485	111699685	None	PITX2	LINC01438	A	T	0.2187	0.3159	-0.5018	-0.6587	-0.3449	3.616e-10
4	rs6820568	111699831	None	PITX2	LINC01438	C	T	0.2187	0.3159	-0.5018	-0.6587	-0.3449	3.616e-10
4	rs1906615	111701798	None	PITX2	LINC01438	G	T	0.2187	0.3159	-0.5018	-0.6587	-0.3449	3.616e-10
4	rs7689774	111703510	None	PITX2	LINC01438	G	T	0.2187	0.3159	-0.5018	-0.6587	-0.3449	3.616e-10
4	rs2129983	111704080	None	PITX2	LINC01438	A	G	0.2187	0.3159	-0.5018	-0.6587	-0.3449	3.616e-10
4	rs2129982	111704143	None	PITX2	LINC01438	A	G	0.2187	0.3159	-0.5018	-0.6587	-0.3449	3.616e-10
4	rs6854111	111704536	None	PITX2	LINC01438	A	T	0.2187	0.3159	-0.5018	-0.6587	-0.3449	3.616e-10
4	rs2129977	111712432	None	PITX2	LINC01438	G	A	0.2192	0.3159	-0.4991	-0.6559	-0.3422	4.447e-10
4	rs1906599	111712686	None	PITX2	LINC01438	C	T	0.2192	0.3159	-0.4991	-0.6559	-0.3422	4.447e-10
4	rs4307025	111657503	None	PITX2	LINC01438	T	A	0.2235	0.3206	-0.4928	-0.6486	-0.337	5.625e-10
4	rs1448817	111641053	None	PITX2	LINC01438	A	G	0.224	0.3206	-0.4898	-0.6453	-0.3342	6.851e-10
4	rs10032150	111646618	None	PITX2	LINC01438	A	G	0.2259	0.3212	-0.486	-0.6414	-0.3306	8.867e-10
4	rs6533527	111687514	None	PITX2	LINC01438	A	C	0.4961	0.3884	0.4058	0.2691	0.5425	5.998e-09
4	rs146957632	111688953	None	PITX2	LINC01438	ATATTGT	A	0.4961	0.3884	0.4058	0.2691	0.5425	5.998e-09
4	rs5861021	111689334	None	PITX2	LINC01438	T	TG	0.4961	0.3884	0.4058	0.2691	0.5425	5.998e-09
4	rs144691425	111683003	None	PITX2	LINC01438	C	T	0.4947	0.3884	0.4004	0.2637	0.5372	9.533e-09
4	rs143260331	111683361	None	PITX2	LINC01438	C	T	0.4947	0.3884	0.4004	0.2637	0.5372	9.533e-09
4	rs150844214	111682246	None	PITX2	LINC01438	T	G	0.4937	0.3878	0.3973	0.2607	0.5338	1.174e-08
4	rs34407595	111689780	None	PITX2	LINC01438	TGA	T	0.4971	0.3918	0.3964	0.2598	0.5329	1.277e-08
4	rs4833443	111684643	None	PITX2	LINC01438	T	C	0.4436	0.3414	0.4089	0.2676	0.5502	1.398e-08
4	rs2350269	111687124	None	PITX2	LINC01438	T	C	0.4441	0.3421	0.4069	0.2659	0.5479	1.55e-08
4	rs3065197	111687147	None	PITX2	LINC01438	GAACA	G	0.4441	0.3421	0.4069	0.2659	0.5479	1.55e-08
4	rs1906618	111695422	None	PITX2	LINC01438	G	A	0.5063	0.4026	0.3958	0.2585	0.5331	1.607e-08
4	rs142641595	111681539	None	PITX2	LINC01438	A	G	0.4933	0.3884	0.393	0.2567	0.5294	1.618e-08
4	rs4605724	111685081	None	PITX2	LINC01438	A	C	0.4436	0.3421	0.4056	0.2645	0.5467	1.753e-08
4	rs77699185	111685408	None	PITX2	LINC01438	C	A	0.4436	0.3421	0.4056	0.2645	0.5467	1.753e-08
4	rs78115319	111685962	None	PITX2	LINC01438	T	C	0.4436	0.3421	0.4056	0.2645	0.5467	1.753e-08
4	rs75400469	111686614	None	PITX2	LINC01438	T	TG	0.4436	0.3421	0.4056	0.2645	0.5467	1.753e-08
4	rs17042144	111689666	None	PITX2	LINC01438	C	T	0.4441	0.3427	0.4046	0.2636	0.5457	1.872e-08
4	rs200992435	111680249	None	PITX2	LINC01438	A	G	0.4933	0.3898	0.387	0.2509	0.523	2.494e-08
4	rs79687642	111682614	None	PITX2	LINC01438	G	T	0.4326	0.332	0.4028	0.2611	0.5445	2.526e-08
4	rs60409120	111677395	None	PITX2	LINC01438	T	C	0.4928	0.3898	0.3851	0.249	0.5213	2.947e-08
A1, risk allele; A2, reference allele; BETA, regression coefficient; Chr, Chromosome; L95, lower 95% confidence interval; U95, upper 95% confidence interval; Chromosome position (GRCh37/hg19).
