# Supplementary material for: Genetic variants and polygenic risk scores associated with paroxysmal atrial fibrillation in the Japanese population
Source: PLoS One. 2026 May 4;21(5):e0344360. doi: 10.1371/journal.pone.0344360 (PMC13138623; doi:10.1371/journal.pone.0344360)
Supplement: S3 Table — A1, risk allele; A2, reference allele; BETA, regression coefficient; Chr, Chromosome; L95, lower 95% confidence interval; U95, upper 95% confidence interval. Chromosome position (GRCh37/hg19). (XLSX) [file pone.0344360.s006.xlsx]

## Sheet: beta_SNP1e-5
S3 Table. Variants associated with Paroxysmal Atrial Fibrillation reaching Suggestive Significance.
Chr.	Variant	Position	Overlapped gene	Nearest upstream gene	Nearest downstream gene	A1	A2	A1 freq., cases	A1 freq., controls	BETA	L95	U95	P-value
4	rs77309872	111676909	None	PITX2	LINC01438	C	T	0.4412	0.3427	0.3899	0.2494	0.5304	5.358e-08
4	rs17042121	111677101	None	PITX2	LINC01438	G	A	0.4412	0.3427	0.3899	0.2494	0.5304	5.358e-08
4	rs10516563	111677722	None	PITX2	LINC01438	G	T	0.4461	0.3474	0.3861	0.2464	0.5258	6.093e-08
4	rs369787256	111679101	None	PITX2	LINC01438	C	T	0.4162	0.3219	0.3905	0.2471	0.5339	9.445e-08
4	rs200657990	111679136	None	PITX2	LINC01438	G	A	0.4162	0.3219	0.3905	0.2471	0.5339	9.445e-08
16	rs9302644	73071588	ZFHX3	None	None	C	G	0.382	0.293	0.3962	0.2504	0.5421	1.013e-07
4	rs67834349	111644002	None	PITX2	LINC01438	A	G	0.2938	0.3777	-0.3852	-0.5329	-0.2376	3.168e-07
16	rs8057081	73068977	ZFHX3	None	None	T	C	0.4345	0.3495	0.3594	0.218	0.5008	6.287e-07
16	rs1274145943	73069061	ZFHX3	None	None	A	AG	0.4345	0.3495	0.3594	0.218	0.5008	6.287e-07
16	rs12932445	73069888	ZFHX3	None	None	C	T	0.4422	0.3569	0.3555	0.2148	0.4962	7.373e-07
16	rs1218067534	73060572	ZFHX3	None	None	CAAAAA	C	0.4706	0.3851	0.3495	0.2094	0.4896	1.01e-06
12	rs11066318	112902324	PTPN11	None	None	T	C	0.2567	0.3427	-0.3675	-0.5194	-0.2157	2.097e-06
4	rs201609590	111681945	None	PITX2	LINC01438	A	G	0.3256	0.2473	0.3715	0.2177	0.5253	2.194e-06
4	rs199561133	111681963	None	PITX2	LINC01438	G	T	0.3256	0.2473	0.3715	0.2177	0.5253	2.194e-06
5	rs16873277	35264400	None	PRLR	U3	C	T	0.2004	0.2681	-0.3906	-0.5526	-0.2286	2.297e-06
3	rs11711218	75861403	None	ZNF717	ROBO2	T	C	0.1932	0.1324	0.4566	0.2671	0.6461	2.337e-06
3	rs4974345	75862368	None	ZNF717	ROBO2	G	A	0.1932	0.1324	0.4566	0.2671	0.6461	2.337e-06
8	rs75792049	14425953	SGCZ	None	None	G	GAA	0.3998	0.3212	0.3463	0.2023	0.4904	2.46e-06
4	rs6854503	171117997	None	RP11-654F3.1	RP11-789C1.1	G	A	0.4692	0.3918	0.3315	0.1932	0.4698	2.622e-06
3	rs35707288	75857616	None	ZNF717	ROBO2	C	A	0.1946	0.1344	0.4481	0.2599	0.6363	3.072e-06
3	rs13088287	75858275	None	ZNF717	ROBO2	T	A	0.1946	0.1344	0.4481	0.2599	0.6363	3.072e-06
4	rs35729319	171096566	None	RP11-654F3.1	RP11-789C1.1	T	C	0.4725	0.3945	0.3269	0.1896	0.4643	3.093e-06
13	rs73224093	71554752	None	SOGA2P1	LINC00348	A	G	0.0284	0.06116	-0.8225	-1.168	-0.4768	3.111e-06
3	rs11710752	75857006	None	ZNF717	ROBO2	C	T	0.1917	0.1317	0.4506	0.2609	0.6404	3.237e-06
3	rs9714283	75897825	None	ZNF717	ROBO2	A	G	0.183	0.1257	0.4623	0.2676	0.657	3.256e-06
3	rs13092580	75897827	None	ZNF717	ROBO2	C	G	0.183	0.1257	0.4623	0.2676	0.657	3.256e-06
3	rs9713601	75897843	None	ZNF717	ROBO2	A	C	0.183	0.1257	0.4623	0.2676	0.657	3.256e-06
3	rs35089752	75859112	None	ZNF717	ROBO2	A	T	0.1922	0.1324	0.4494	0.2599	0.639	3.346e-06
4	rs76019886	129332985	RP11-420A23.1	None	None	G	A	0.0294	0.06317	-0.8013	-1.139	-0.4633	3.372e-06
3	rs7375165	75863927	None	ZNF717	ROBO2	C	T	0.2091	0.1472	0.4305	0.2487	0.6124	3.466e-06
3	rs7649464	75867089	None	ZNF717	ROBO2	A	C	0.2091	0.1472	0.4305	0.2487	0.6124	3.466e-06
11	rs1328842556	45837011	CTD-2210P24.6	None	None	A	AATT	0.1561	0.2137	-0.4157	-0.5913	-0.24	3.526e-06
2	rs1156889	83137507	None	AC098817.5	AC138623.1	T	C	0.211	0.1485	0.423	0.2434	0.6026	3.913e-06
7	rs10226669	143071480	None	RP11-563K23.1	AC093673.5	T	C	0.2134	0.1478	0.4261	0.245	0.6073	4.031e-06
12	rs202040554	112906873	PTPN11	None	None	CA	C	0.2124	0.2923	-0.3807	-0.5433	-0.2182	4.412e-06
7	rs1211750685	27338039	None	RPL35P4	HNRNPA1P73	A	ATTTTTT	0.09056	0.1391	-0.4919	-0.7023	-0.2815	4.579e-06
6	rs112374492	17532742	CAP2	None	None	T	C	0.02408	0.04839	-0.9122	-1.302	-0.5219	4.619e-06
5	rs1047174928	35256408	None	PRLR	U3	C	CT	0.2009	0.2668	-0.3783	-0.5404	-0.2161	4.828e-06
4	rs13147139	111611160	None	PITX2	LINC01438	G	A	0.422	0.5	-0.3232	-0.4618	-0.1846	4.863e-06
6	rs117312538	121897536	None	RNU4-76P	RNU2-8P	T	C	0.01349	0.03696	-1.116	-1.594	-0.6371	4.891e-06
4	rs2723298	111608485	None	PITX2	LINC01438	C	T	0.4229	0.5007	-0.3231	-0.4616	-0.1845	4.904e-06
4	rs12505886	111608614	None	PITX2	LINC01438	A	T	0.4229	0.5007	-0.3231	-0.4616	-0.1845	4.904e-06
4	rs13147299	111611208	None	PITX2	LINC01438	C	A	0.4215	0.4993	-0.3231	-0.4617	-0.1844	4.934e-06
5	rs76704976	35265606	None	PRLR	U3	G	C	0.1768	0.2406	-0.3898	-0.5572	-0.2224	5.011e-06
4	rs10027936	171159535	None	RP11-654F3.1	RP11-789C1.1	C	A	0.4422	0.3683	0.3253	0.1855	0.4651	5.112e-06
2	rs2012417	83115327	None	AC098817.5	AC138623.1	A	T	0.2076	0.1465	0.4189	0.2384	0.5994	5.41e-06
5	rs80170676	35251177	None	PRLR	U3	A	G	0.197	0.2614	-0.3801	-0.5442	-0.216	5.647e-06
2	rs1420760	83126736	None	AC098817.5	AC138623.1	A	C	0.2071	0.1465	0.4189	0.238	0.5998	5.658e-06
4	rs200427753	111704420	None	PITX2	LINC01438	C	CA	0.1199	0.1734	-0.4513	-0.6468	-0.2558	6.07e-06
4	rs13147489	111611191	None	PITX2	LINC01438	T	C	0.4215	0.4987	-0.3196	-0.4582	-0.1811	6.12e-06
6	rs9465047	17537797	CAP2	None	None	T	G	0.02408	0.04772	-0.9002	-1.291	-0.5097	6.226e-06
6	rs9477476	17538607	CAP2	None	None	A	C	0.02408	0.04772	-0.9002	-1.291	-0.5097	6.226e-06
3	rs60278516	144955374	None	RP11-563K23.1	AC093673.5	C	CT	0.05154	0.08804	-0.6394	-0.9168	-0.3619	6.27e-06
7	rs6966118	143070272	None	RP11-563K23.1	AC093673.5	T	G	0.2124	0.1485	0.4172	0.236	0.5985	6.425e-06
6	rs1491556967	17532995	CAP2	None	None	C	A	0.02264	0.04503	-0.9307	-1.335	-0.5262	6.482e-06
11	rs1475828091	23999115	None	RNU6-783P	RP11-2F20.1	A	G	0.02794	0.05981	-0.7976	-1.145	-0.4506	6.641e-06
6	rs113524605	17532934	CAP2	None	None	G	A	0.02408	0.04772	-0.8986	-1.29	-0.5074	6.747e-06
7	rs3812400	143061278	RP11-563K23.1	None	None	C	T	0.2115	0.1478	0.4162	0.235	0.5975	6.791e-06
2	rs6710217	209050352	C2orf80	None	None	T	C	0.03709	0.06989	-0.7154	-1.027	-0.4037	6.865e-06
2	rs6725512	209050418	C2orf80	None	None	C	T	0.0371	0.06989	-0.7154	-1.027	-0.4037	6.865e-06
11	rs1409794013	45837063	CTD-2210P24.6	None	None	A	AATT	0.1103	0.1579	-0.4618	-0.6633	-0.2603	7.07e-06
2	rs10804167	209049840	C2orf80	None	None	C	T	0.0381	0.07124	-0.7067	-1.015	-0.3982	7.139e-06
11	rs10838519	45839032	CTD-2210P24.6	None	None	T	A	0.1585	0.2144	-0.4002	-0.5751	-0.2252	7.348e-06
6	rs113831023	17533033	CAP2	None	None	A	G	0.024	0.04704	-0.8989	-1.292	-0.5057	7.432e-06
5	rs77090142	100591453	None	ST8SIA4	RN7SL802P	G	A	0.0385	0.01344	1.149	0.6457	1.653	7.728e-06
5	rs146986414	35258920	None	PRLR	U3	G	A	0.1777	0.2406	-0.3815	-0.5488	-0.2142	7.813e-06
3	rs34658965	75825304	ZNF717	None	None	T	C	0.1965	0.1384	0.4236	0.2378	0.6094	7.873e-06
3	rs35956540	75832084	ZNF717	None	None	T	C	0.1965	0.1384	0.4236	0.2378	0.6094	7.873e-06
16	rs79708468	86482579	None	RP11-158I3.1	FENDRR	G	C	0.0602	0.0289	0.8156	0.4561	1.175	8.702e-06
3	rs10446409	75848804	None	ZNF717	ROBO2	T	C	0.1975	0.1398	0.4206	0.2352	0.606	8.736e-06
3	rs13090643	75849841	None	ZNF717	ROBO2	C	G	0.1975	0.1398	0.4206	0.2352	0.606	8.736e-06
3	rs6419799	75851012	None	ZNF717	ROBO2	G	A	0.1975	0.1398	0.4206	0.2352	0.606	8.736e-06
3	rs562535876	75852558	None	ZNF717	ROBO2	CTTT	C	0.1975	0.1398	0.4206	0.2352	0.606	8.736e-06
3	rs71315314	75852840	None	ZNF717	ROBO2	T	A	0.1975	0.1398	0.4206	0.2352	0.606	8.736e-06
4	rs12498244	129355749	RP11-420A23.1	None	None	C	T	0.0308	0.06317	-0.7557	-1.089	-0.4225	8.781e-06
3	rs13079620	75824876	ZNF717	None	None	T	C	0.1961	0.1384	0.4199	0.2342	0.6057	9.408e-06
5	rs11745422	35260900	None	PRLR	U3	A	T	0.2413	0.3091	-0.3476	-0.5016	-0.1936	9.722e-06
3	rs11709762	75826357	ZNF717	None	None	G	A	0.1859	0.1304	0.433	0.2409	0.6251	9.991e-06
A1, risk allele; A2, reference allele; BETA, regression coefficient; Chr, Chromosome; L95, lower 95% confidence interval; U95, upper 95% confidence interval; Chromosome position (GRCh37/hg19).
