# Supplementary material for: Genetic variants and polygenic risk scores associated with paroxysmal atrial fibrillation in the Japanese population
Source: PLoS One. 2026 May 4;21(5):e0344360. doi: 10.1371/journal.pone.0344360 (PMC13138623; doi:10.1371/journal.pone.0344360)
Supplement: S4 Table — AUC, area under the curve; AUPRC, area under the precision-recall curve; CI, confidence interval; LGBM, light gradient boosting machine; RF, random forest; XGB, extreme gradient boosting. The F1 score was calculated as 2 × (precision × recall)/(precision + recall). All metrics were computed using scikit-learn v1.6.1 in Python v3.12.9. (XLSX) [file pone.0344360.s007.xlsx]

## Sheet: S4 Table
S4 Table. Performance of clinical-covariate–only models (excluding PRS) in the test dataset.
Model	AUC (95% CI)	AUPRC	F1
Clinical-covariate–only
RF	0.709 (0.634–0.783)	0.76	0.757
XGB	0.700 (0.628–0.778)	0.753	0.736
LGBM	0.671 (0.591–0.751)	0.714	0.637
AUC, area under the curve; AUPRC, area under the precision-recall curve; CI, confidence interval; LGBM, light gradient boosting; RF, random forest; XGB, extreme gradient boosting. The F1 score was calculated as 2 × (precision × recall)/(precision + recall). All metrics were computed using scikit-learn v1.6.1 in Python v3.12.9.
